# Supplementary material for: Optimized Modeling of Metastatic Triple-Negative Invasive Lobular Breast Carcinoma
Source: Cancers (Basel). 2023 Jun 22;15(13):3299. doi: 10.3390/cancers15133299 (PMC10340059; doi:10.3390/cancers15133299)
Supplement: Supplementary file 1 [file cancers-15-03299-s001.zip]

Archive with 1 entries (1 files):
- cancers-2416072-supplementary.pdf
